# Supplementary material for: Mitochondrial ubiquitin ligase alleviates Alzheimer’s disease pathology via blocking the toxic amyloid-β oligomer generation
Source: Commun Biol. 2021 Feb 12;4:192. doi: 10.1038/s42003-021-01720-2 (PMC7881000; doi:10.1038/s42003-021-01720-2)
Supplement: Supplementary file 4 — Supplementary Data 1 [file 42003_2021_1720_MOESM4_ESM.xlsx]

## Sheet: Fig1B
	Non-Tg.	APP/PS1
	1.7724	1.13949
	0.791582	0.511088
	1.75466	0.394193
		0.448781
		0.5817
AVERAGE	1.43955	0.615051
N	3	5
SE	0.264563	0.120562
	FTEST	0.267654
	TTEST	0.032221
				Table Analyzed	1B
				Column B	APP/PS1
				vs.	vs.
				Column A	Non-Tg.
				Unpaired t test
				P value	0.0322
				P value summary	*
				Significantly different? (P < 0.05)	Yes
				One- or two-tailed P value?	Two-tailed
				t, df	t=2.775 df=6
				How big is the difference?
				Mean ± SEM of column A	1.440 ± 0.3240, n=3
				Mean ± SEM of column B	0.6151 ± 0.1348, n=5
				Difference between means	-0.8245 ± 0.2971
				95% confidence interval	-1.552 to -0.09741
				R squared	0.562
				F test to compare variances
				F,DFn, Dfd	3.467, 2, 4
				P value	0.2677
				P value summary	ns
				Significantly different? (P < 0.05)	No

## Sheet: Fig1D
	Scramble	APPswe+siPS1
	1.48971	1.06684
	1.47683	0.794357
	1.67376	1.22881
	1.20391	0.839072
AVERAGE	1.46105	0.98227
N	4	4
SD	0.193595	0.175892
	FTEST	0.939029
	TTEST	0.0142713
				Table Analyzed	1D
				Column B	APPswe+siPS1
				vs.	vs.
				Column A	Scramble
				Unpaired t test
				P value	0.0143
				P value summary	*
				Significantly different? (P < 0.05)	Yes
				One- or two-tailed P value?	Two-tailed
				t, df	t=3.413 df=6
				How big is the difference?
				Mean ± SEM of column A	1.461 ± 0.09680, n=4
				Mean ± SEM of column B	0.9823 ± 0.1016, n=4
				Difference between means	-0.4788 ± 0.1403
				95% confidence interval	-0.8221 to -0.1355
				R squared	0.66
				F test to compare variances
				F,DFn, Dfd	1.101, 3, 3
				P value	0.939
				P value summary	ns
				Significantly different? (P < 0.05)	No

## Sheet: Fig1F
MITOLF/F	0.341
MITOLF/F	0.331
MITOLF/F	0.329
MITOLF/F	0.328
MITOLF/F	0.322
MITOLF/F	0.318
MITOLF/F	0.313
MITOLF/F	0.313
MITOLF/F	0.308
MITOLF/F	0.303
MITOLF/F	0.302
MITOLF/F	0.3
MITOLF/F	0.298
MITOLF/F	0.296
MITOLF/F	0.293
MITOLF/F	0.292
MITOLF/F	0.289
MITOLF/F	0.289
MITOLF/F	0.282
MITOLF/F	0.278
MITOLF/F	0.278
MITOLF/F	0.274
MITOLF/F	0.273
MITOLF/F	0.271
MITOLF/F	0.27
MITOLF/F	0.268
MITOLF/F	0.265
MITOLF/F	0.265
MITOLF/F	0.259
MITOLF/F	0.256
MITOLF/F	0.256
MITOLF/F	0.251
MITOLF/F	0.251
MITOLF/F	0.249
MITOLF/F	0.248
MITOLF/F	0.248
MITOLF/F	0.244
MITOLF/F	0.239
MITOLF/F	0.238
MITOLF/F	0.238
MITOLF/F	0.234
MITOLF/F	0.234
MITOLF/F	0.232
MITOLF/F	0.231
MITOLF/F	0.23
MITOLF/F	0.229
MITOLF/F	0.226
MITOLF/F	0.226
MITOLF/F	0.226
MITOLF/F	0.225
MITOLF/F	0.223
MITOLF/F	0.223
MITOLF/F	0.223
MITOLF/F	0.222
MITOLF/F	0.222
MITOLF/F	0.222
MITOLF/F	0.221
MITOLF/F	0.219
MITOLF/F	0.218
MITOLF/F	0.212
MITOLF/F	0.211
MITOLF/F	0.211
MITOLF/F	0.211
MITOLF/F	0.209
MITOLF/F	0.209
MITOLF/F	0.208
MITOLF/F	0.208
MITOLF/F	0.208
MITOLF/F	0.208
MITOLF/F	0.207
MITOLF/F	0.207
MITOLF/F	0.204
MITOLF/F	0.204
MITOLF/F	0.204
MITOLF/F	0.203
MITOLF/F	0.203
MITOLF/F	0.195
MITOLF/F	0.194
MITOLF/F	0.194
MITOLF/F	0.193
MITOLF/F	0.192
MITOLF/F	0.192
MITOLF/F	0.191
MITOLF/F	0.189
MITOLF/F	0.189
MITOLF/F	0.189
MITOLF/F	0.188
MITOLF/F	0.187
MITOLF/F	0.186
MITOLF/F	0.185
MITOLF/F	0.185
MITOLF/F	0.184
MITOLF/F	0.176
MITOLF/F	0.175
MITOLF/F	0.175
MITOLF/F	0.175
MITOLF/F	0.174
MITOLF/F	0.172
MITOLF/F	0.172
MITOLF/F	0.171
MITOLF/F	0.171
MITOLF/F	0.165
MITOLF/F	0.162
MITOLF/F	0.162
MITOLF/F	0.16
MITOLF/F	0.16
MITOLF/F	0.16
MITOLF/F	0.159
MITOLF/F	0.159
MITOLF/F	0.159
MITOLF/F	0.158
MITOLF/F	0.157
MITOLF/F	0.155
MITOLF/F	0.153
MITOLF/F	0.153
MITOLF/F	0.151
MITOLF/F	0.15
MITOLF/F	0.149
MITOLF/F	0.148
MITOLF/F	0.147
MITOLF/F	0.146
MITOLF/F	0.146
MITOLF/F	0.145
MITOLF/F	0.145
MITOLF/F	0.145
MITOLF/F	0.142
MITOLF/F	0.142
MITOLF/F	0.141
MITOLF/F	0.14
MITOLF/F	0.139
MITOLF/F	0.139
MITOLF/F	0.139
MITOLF/F	0.136
MITOLF/F	0.136
MITOLF/F	0.135
MITOLF/F	0.134
MITOLF/F	0.133
MITOLF/F	0.132
MITOLF/F	0.132
MITOLF/F	0.132
MITOLF/F	0.132
MITOLF/F	0.131
MITOLF/F	0.131
MITOLF/F	0.129
MITOLF/F	0.129
MITOLF/F	0.129
MITOLF/F	0.128
MITOLF/F	0.128
MITOLF/F	0.128
MITOLF/F	0.127
MITOLF/F	0.127
MITOLF/F	0.127
MITOLF/F	0.127
MITOLF/F	0.127
MITOLF/F	0.126
MITOLF/F	0.126
MITOLF/F	0.126
MITOLF/F	0.125
MITOLF/F	0.123
MITOLF/F	0.123
MITOLF/F	0.123
MITOLF/F	0.123
MITOLF/F	0.122
MITOLF/F	0.12
MITOLF/F	0.12
MITOLF/F	0.118
MITOLF/F	0.118
MITOLF/F	0.117
MITOLF/F	0.117
MITOLF/F	0.116
MITOLF/F	0.116
MITOLF/F	0.115
MITOLF/F	0.115
MITOLF/F	0.115
MITOLF/F	0.115
MITOLF/F	0.115
MITOLF/F	0.115
MITOLF/F	0.114
MITOLF/F	0.113
MITOLF/F	0.113
MITOLF/F	0.113
MITOLF/F	0.112
MITOLF/F	0.112
MITOLF/F	0.111
MITOLF/F	0.11
MITOLF/F	0.109
MITOLF/F	0.109
MITOLF/F	0.109
MITOLF/F	0.108
MITOLF/F	0.107
MITOLF/F	0.106
MITOLF/F	0.105
MITOLF/F	0.105
MITOLF/F	0.105
MITOLF/F	0.104
MITOLF/F	0.104
MITOLF/F	0.104
MITOLF/F	0.103
MITOLF/F	0.103
MITOLF/F	0.102
MITOLF/F	0.101
MITOLF/F	0.101
MITOLF/F	0.1
MITOLF/F	0.1
MITOLF/F	0.099
MITOLF/F	0.099
MITOLF/F	0.098
MITOLF/F	0.098
MITOLF/F	0.098
MITOLF/F	0.097
MITOLF/F	0.097
MITOLF/F	0.097
MITOLF/F	0.096
MITOLF/F	0.096
MITOLF/F	0.096
MITOLF/F	0.094
MITOLF/F	0.094
MITOLF/F	0.093
MITOLF/F	0.092
MITOLF/F	0.092
MITOLF/F	0.091
MITOLF/F	0.091
MITOLF/F	0.091
MITOLF/F	0.09
MITOLF/F	0.09
MITOLF/F	0.09
MITOLF/F	0.089
MITOLF/F	0.089
MITOLF/F	0.087
MITOLF/F	0.087
MITOLF/F	0.086
MITOLF/F	0.086
MITOLF/F	0.086
MITOLF/F	0.086
MITOLF/F	0.085
MITOLF/F	0.085
MITOLF/F	0.082
MITOLF/F	0.082
MITOLF/F	0.081
MITOLF/F	0.08
MITOLF/F	0.078
MITOLF/F	0.077
MITOLF/F	0.077
MITOLF/F	0.077
MITOLF/F	0.077
MITOLF/F	0.076
MITOLF/F	0.076
MITOLF/F	0.076
MITOLF/F	0.076
MITOLF/F	0.074
MITOLF/F	0.074
MITOLF/F	0.074
MITOLF/F	0.074
MITOLF/F	0.073
MITOLF/F	0.073
MITOLF/F	0.073
MITOLF/F	0.072
MITOLF/F	0.072
MITOLF/F	0.071
MITOLF/F	0.07
MITOLF/F	0.069
MITOLF/F	0.069
MITOLF/F	0.069
MITOLF/F	0.068
MITOLF/F	0.067
MITOLF/F	0.067
MITOLF/F	0.066
MITOLF/F	0.066
MITOLF/F	0.066
MITOLF/F	0.066
MITOLF/F	0.065
MITOLF/F	0.064
MITOLF/F	0.064
MITOLF/F	0.063
MITOLF/F	0.062
MITOLF/F	0.062
MITOLF/F	0.061
MITOLF/F	0.061
MITOLF/F	0.06
MITOLF/F	0.06
MITOLF/F	0.06
MITOLF/F	0.059
MITOLF/F	0.059
MITOLF/F	0.058
MITOLF/F	0.058
MITOLF/F	0.058
MITOLF/F	0.057
MITOLF/F	0.057
MITOLF/F	0.057
MITOLF/F	0.056
MITOLF/F	0.056
MITOLF/F	0.056
MITOLF/F	0.056
MITOLF/F	0.056
MITOLF/F	0.055
MITOLF/F	0.052
MITOLF/F	0.052
MITOLF/F	0.052
MITOLF/F	0.052
MITOLF/F	0.051
MITOLF/F	0.051
MITOLF/F	0.051
MITOLF/F	0.051
MITOLF/F	0.051
MITOLF/F	0.051
MITOLF/F	0.05
MITOLF/F	0.05
MITOLF/F	0.051
MITOLF/F	0.051
MITOLF/F	0.05
MITOLF/F	0.05
MITOL-/-	0.284
MITOL-/-	0.284
MITOL-/-	0.283
MITOL-/-	0.283
MITOL-/-	0.281
MITOL-/-	0.278
MITOL-/-	0.273
MITOL-/-	0.268
MITOL-/-	0.268
MITOL-/-	0.266
MITOL-/-	0.263
MITOL-/-	0.262
MITOL-/-	0.26
MITOL-/-	0.26
MITOL-/-	0.26
MITOL-/-	0.259
MITOL-/-	0.254
MITOL-/-	0.254
MITOL-/-	0.254
MITOL-/-	0.252
MITOL-/-	0.249
MITOL-/-	0.248
MITOL-/-	0.247
MITOL-/-	0.246
MITOL-/-	0.244
MITOL-/-	0.243
MITOL-/-	0.239
MITOL-/-	0.235
MITOL-/-	0.233
MITOL-/-	0.232
MITOL-/-	0.231
MITOL-/-	0.228
MITOL-/-	0.228
MITOL-/-	0.227
MITOL-/-	0.227
MITOL-/-	0.224
MITOL-/-	0.22
MITOL-/-	0.22
MITOL-/-	0.219
MITOL-/-	0.219
MITOL-/-	0.219
MITOL-/-	0.217
MITOL-/-	0.215
MITOL-/-	0.213
MITOL-/-	0.213
MITOL-/-	0.212
MITOL-/-	0.208
MITOL-/-	0.208
MITOL-/-	0.207
MITOL-/-	0.205
MITOL-/-	0.204
MITOL-/-	0.203
MITOL-/-	0.203
MITOL-/-	0.203
MITOL-/-	0.2
MITOL-/-	0.199
MITOL-/-	0.198
MITOL-/-	0.197
MITOL-/-	0.197
MITOL-/-	0.196
MITOL-/-	0.196
MITOL-/-	0.194
MITOL-/-	0.193
MITOL-/-	0.192
MITOL-/-	0.192
MITOL-/-	0.191
MITOL-/-	0.19
MITOL-/-	0.19
MITOL-/-	0.189
MITOL-/-	0.189
MITOL-/-	0.189
MITOL-/-	0.189
MITOL-/-	0.188
MITOL-/-	0.187
MITOL-/-	0.187
MITOL-/-	0.187
MITOL-/-	0.186
MITOL-/-	0.186
MITOL-/-	0.185
MITOL-/-	0.185
MITOL-/-	0.183
MITOL-/-	0.179
MITOL-/-	0.179
MITOL-/-	0.179
MITOL-/-	0.179
MITOL-/-	0.178
MITOL-/-	0.177
MITOL-/-	0.177
MITOL-/-	0.175
MITOL-/-	0.173
MITOL-/-	0.172
MITOL-/-	0.172
MITOL-/-	0.168
MITOL-/-	0.167
MITOL-/-	0.167
MITOL-/-	0.165
MITOL-/-	0.165
MITOL-/-	0.165
MITOL-/-	0.165
MITOL-/-	0.164
MITOL-/-	0.162
MITOL-/-	0.162
MITOL-/-	0.161
MITOL-/-	0.161
MITOL-/-	0.16
MITOL-/-	0.158
MITOL-/-	0.158
MITOL-/-	0.158
MITOL-/-	0.157
MITOL-/-	0.157
MITOL-/-	0.156
MITOL-/-	0.156
MITOL-/-	0.155
MITOL-/-	0.155
MITOL-/-	0.155
MITOL-/-	0.154
MITOL-/-	0.153
MITOL-/-	0.151
MITOL-/-	0.15
MITOL-/-	0.149
MITOL-/-	0.149
MITOL-/-	0.148
MITOL-/-	0.148
MITOL-/-	0.148
MITOL-/-	0.148
MITOL-/-	0.147
MITOL-/-	0.146
MITOL-/-	0.146
MITOL-/-	0.146
MITOL-/-	0.146
MITOL-/-	0.146
MITOL-/-	0.146
MITOL-/-	0.146
MITOL-/-	0.144
MITOL-/-	0.143
MITOL-/-	0.143
MITOL-/-	0.143
MITOL-/-	0.142
MITOL-/-	0.142
MITOL-/-	0.141
MITOL-/-	0.141
MITOL-/-	0.141
MITOL-/-	0.141
MITOL-/-	0.141
MITOL-/-	0.14
MITOL-/-	0.139
MITOL-/-	0.137
MITOL-/-	0.137
MITOL-/-	0.137
MITOL-/-	0.136
MITOL-/-	0.136
MITOL-/-	0.135
MITOL-/-	0.134
MITOL-/-	0.134
MITOL-/-	0.133
MITOL-/-	0.132
MITOL-/-	0.131
MITOL-/-	0.13
MITOL-/-	0.129
MITOL-/-	0.128
MITOL-/-	0.128
MITOL-/-	0.127
MITOL-/-	0.125
MITOL-/-	0.125
MITOL-/-	0.124
MITOL-/-	0.124
MITOL-/-	0.123
MITOL-/-	0.123
MITOL-/-	0.123
MITOL-/-	0.122
MITOL-/-	0.12
MITOL-/-	0.12
MITOL-/-	0.12
MITOL-/-	0.12
MITOL-/-	0.12
MITOL-/-	0.119
MITOL-/-	0.118
MITOL-/-	0.117
MITOL-/-	0.117
MITOL-/-	0.116
MITOL-/-	0.115
MITOL-/-	0.114
MITOL-/-	0.114
MITOL-/-	0.112
MITOL-/-	0.112
MITOL-/-	0.112
MITOL-/-	0.111
MITOL-/-	0.111
MITOL-/-	0.11
MITOL-/-	0.11
MITOL-/-	0.11
MITOL-/-	0.109
MITOL-/-	0.108
MITOL-/-	0.108
MITOL-/-	0.108
MITOL-/-	0.106
MITOL-/-	0.106
MITOL-/-	0.105
MITOL-/-	0.105
MITOL-/-	0.105
MITOL-/-	0.105
MITOL-/-	0.104
MITOL-/-	0.104
MITOL-/-	0.104
MITOL-/-	0.104
MITOL-/-	0.104
MITOL-/-	0.103
MITOL-/-	0.103
MITOL-/-	0.103
MITOL-/-	0.103
MITOL-/-	0.102
MITOL-/-	0.101
MITOL-/-	0.101
MITOL-/-	0.1
MITOL-/-	0.1
MITOL-/-	0.1
MITOL-/-	0.1
MITOL-/-	0.1
MITOL-/-	0.1
MITOL-/-	0.099
MITOL-/-	0.098
MITOL-/-	0.098
MITOL-/-	0.098
MITOL-/-	0.098
MITOL-/-	0.098
MITOL-/-	0.098
MITOL-/-	0.097
MITOL-/-	0.097
MITOL-/-	0.097
MITOL-/-	0.097
MITOL-/-	0.096
MITOL-/-	0.096
MITOL-/-	0.095
MITOL-/-	0.095
MITOL-/-	0.095
MITOL-/-	0.095
MITOL-/-	0.095
MITOL-/-	0.094
MITOL-/-	0.094
MITOL-/-	0.094
MITOL-/-	0.094
MITOL-/-	0.093
MITOL-/-	0.093
MITOL-/-	0.093
MITOL-/-	0.093
MITOL-/-	0.093
MITOL-/-	0.092
MITOL-/-	0.092
MITOL-/-	0.091
MITOL-/-	0.09
MITOL-/-	0.09
MITOL-/-	0.088
MITOL-/-	0.088
MITOL-/-	0.087
MITOL-/-	0.087
MITOL-/-	0.087
MITOL-/-	0.087
MITOL-/-	0.086
MITOL-/-	0.086
MITOL-/-	0.085
MITOL-/-	0.084
MITOL-/-	0.084
MITOL-/-	0.084
MITOL-/-	0.083
MITOL-/-	0.083
MITOL-/-	0.083
MITOL-/-	0.083
MITOL-/-	0.083
MITOL-/-	0.083
MITOL-/-	0.083
MITOL-/-	0.082
MITOL-/-	0.082
MITOL-/-	0.082
MITOL-/-	0.082
MITOL-/-	0.082
MITOL-/-	0.081
MITOL-/-	0.081
MITOL-/-	0.081
MITOL-/-	0.08
MITOL-/-	0.079
MITOL-/-	0.079
MITOL-/-	0.079
MITOL-/-	0.079
MITOL-/-	0.079
MITOL-/-	0.078
MITOL-/-	0.077
MITOL-/-	0.077
MITOL-/-	0.077
MITOL-/-	0.076
MITOL-/-	0.076
MITOL-/-	0.076
MITOL-/-	0.076
MITOL-/-	0.075
MITOL-/-	0.075
MITOL-/-	0.075
MITOL-/-	0.074
MITOL-/-	0.073
MITOL-/-	0.073
MITOL-/-	0.073
MITOL-/-	0.071
MITOL-/-	0.071
MITOL-/-	0.071
MITOL-/-	0.071
MITOL-/-	0.07
MITOL-/-	0.07
MITOL-/-	0.07
MITOL-/-	0.069
MITOL-/-	0.069
MITOL-/-	0.069
MITOL-/-	0.069
MITOL-/-	0.068
MITOL-/-	0.068
MITOL-/-	0.068
MITOL-/-	0.068
MITOL-/-	0.067
MITOL-/-	0.067
MITOL-/-	0.067
MITOL-/-	0.066
MITOL-/-	0.066
MITOL-/-	0.066
MITOL-/-	0.066
MITOL-/-	0.065
MITOL-/-	0.065
MITOL-/-	0.064
MITOL-/-	0.064
MITOL-/-	0.064
MITOL-/-	0.064
MITOL-/-	0.063
MITOL-/-	0.063
MITOL-/-	0.063
MITOL-/-	0.063
MITOL-/-	0.063
MITOL-/-	0.063
MITOL-/-	0.062
MITOL-/-	0.062
MITOL-/-	0.06
MITOL-/-	0.06
MITOL-/-	0.059
MITOL-/-	0.058
MITOL-/-	0.058
MITOL-/-	0.058
MITOL-/-	0.057
MITOL-/-	0.057
MITOL-/-	0.057
MITOL-/-	0.057
MITOL-/-	0.056
MITOL-/-	0.056
MITOL-/-	0.056
MITOL-/-	0.056
MITOL-/-	0.055
MITOL-/-	0.054
MITOL-/-	0.054
MITOL-/-	0.052
MITOL-/-	0.052
MITOL-/-	0.052
MITOL-/-	0.051
MITOL-/-	0.051
MITOL-/-	0.05
MITOL-/-	0.05
MITOL-/-	0.05
MITOL-/-	0.05
MITOL-/-	0.049
MITOL-/-	0.048
MITOL-/-	0.048
MITOL-/-	0.047
MITOL-/-	0.047
MITOL-/-	0.046
MITOL-/-	0.046
MITOL-/-	0.046
MITOL-/-	0.045
MITOL-/-	0.045
MITOL-/-	0.045
MITOLF/F/APP/PS1	0.383
MITOLF/F/APP/PS1	0.38
MITOLF/F/APP/PS1	0.379
MITOLF/F/APP/PS1	0.368
MITOLF/F/APP/PS1	0.367
MITOLF/F/APP/PS1	0.363
MITOLF/F/APP/PS1	0.361
MITOLF/F/APP/PS1	0.358
MITOLF/F/APP/PS1	0.355
MITOLF/F/APP/PS1	0.348
MITOLF/F/APP/PS1	0.348
MITOLF/F/APP/PS1	0.347
MITOLF/F/APP/PS1	0.346
MITOLF/F/APP/PS1	0.337
MITOLF/F/APP/PS1	0.332
MITOLF/F/APP/PS1	0.329
MITOLF/F/APP/PS1	0.324
MITOLF/F/APP/PS1	0.317
MITOLF/F/APP/PS1	0.317
MITOLF/F/APP/PS1	0.316
MITOLF/F/APP/PS1	0.307
MITOLF/F/APP/PS1	0.305
MITOLF/F/APP/PS1	0.303
MITOLF/F/APP/PS1	0.301
MITOLF/F/APP/PS1	0.3
MITOLF/F/APP/PS1	0.299
MITOLF/F/APP/PS1	0.296
MITOLF/F/APP/PS1	0.295
MITOLF/F/APP/PS1	0.293
MITOLF/F/APP/PS1	0.292
MITOLF/F/APP/PS1	0.292
MITOLF/F/APP/PS1	0.287
MITOLF/F/APP/PS1	0.286
MITOLF/F/APP/PS1	0.285
MITOLF/F/APP/PS1	0.285
MITOLF/F/APP/PS1	0.278
MITOLF/F/APP/PS1	0.278
MITOLF/F/APP/PS1	0.273
MITOLF/F/APP/PS1	0.272
MITOLF/F/APP/PS1	0.271
MITOLF/F/APP/PS1	0.261
MITOLF/F/APP/PS1	0.259
MITOLF/F/APP/PS1	0.258
MITOLF/F/APP/PS1	0.256
MITOLF/F/APP/PS1	0.256
MITOLF/F/APP/PS1	0.251
MITOLF/F/APP/PS1	0.251
MITOLF/F/APP/PS1	0.25
MITOLF/F/APP/PS1	0.248
MITOLF/F/APP/PS1	0.245
MITOLF/F/APP/PS1	0.243
MITOLF/F/APP/PS1	0.239
MITOLF/F/APP/PS1	0.238
MITOLF/F/APP/PS1	0.238
MITOLF/F/APP/PS1	0.236
MITOLF/F/APP/PS1	0.234
MITOLF/F/APP/PS1	0.23
MITOLF/F/APP/PS1	0.227
MITOLF/F/APP/PS1	0.226
MITOLF/F/APP/PS1	0.223
MITOLF/F/APP/PS1	0.22
MITOLF/F/APP/PS1	0.219
MITOLF/F/APP/PS1	0.217
MITOLF/F/APP/PS1	0.215
MITOLF/F/APP/PS1	0.214
MITOLF/F/APP/PS1	0.209
MITOLF/F/APP/PS1	0.207
MITOLF/F/APP/PS1	0.206
MITOLF/F/APP/PS1	0.202
MITOLF/F/APP/PS1	0.199
MITOLF/F/APP/PS1	0.197
MITOLF/F/APP/PS1	0.195
MITOLF/F/APP/PS1	0.194
MITOLF/F/APP/PS1	0.192
MITOLF/F/APP/PS1	0.189
MITOLF/F/APP/PS1	0.186
MITOLF/F/APP/PS1	0.186
MITOLF/F/APP/PS1	0.184
MITOLF/F/APP/PS1	0.182
MITOLF/F/APP/PS1	0.181
MITOLF/F/APP/PS1	0.18
MITOLF/F/APP/PS1	0.18
MITOLF/F/APP/PS1	0.179
MITOLF/F/APP/PS1	0.179
MITOLF/F/APP/PS1	0.178
MITOLF/F/APP/PS1	0.177
MITOLF/F/APP/PS1	0.175
MITOLF/F/APP/PS1	0.174
MITOLF/F/APP/PS1	0.172
MITOLF/F/APP/PS1	0.172
MITOLF/F/APP/PS1	0.172
MITOLF/F/APP/PS1	0.171
MITOLF/F/APP/PS1	0.17
MITOLF/F/APP/PS1	0.17
MITOLF/F/APP/PS1	0.168
MITOLF/F/APP/PS1	0.168
MITOLF/F/APP/PS1	0.167
MITOLF/F/APP/PS1	0.166
MITOLF/F/APP/PS1	0.163
MITOLF/F/APP/PS1	0.161
MITOLF/F/APP/PS1	0.16
MITOLF/F/APP/PS1	0.16
MITOLF/F/APP/PS1	0.157
MITOLF/F/APP/PS1	0.157
MITOLF/F/APP/PS1	0.157
MITOLF/F/APP/PS1	0.157
MITOLF/F/APP/PS1	0.156
MITOLF/F/APP/PS1	0.156
MITOLF/F/APP/PS1	0.156
MITOLF/F/APP/PS1	0.154
MITOLF/F/APP/PS1	0.154
MITOLF/F/APP/PS1	0.154
MITOLF/F/APP/PS1	0.153
MITOLF/F/APP/PS1	0.153
MITOLF/F/APP/PS1	0.152
MITOLF/F/APP/PS1	0.151
MITOLF/F/APP/PS1	0.151
MITOLF/F/APP/PS1	0.15
MITOLF/F/APP/PS1	0.149
MITOLF/F/APP/PS1	0.145
MITOLF/F/APP/PS1	0.145
MITOLF/F/APP/PS1	0.144
MITOLF/F/APP/PS1	0.144
MITOLF/F/APP/PS1	0.143
MITOLF/F/APP/PS1	0.141
MITOLF/F/APP/PS1	0.138
MITOLF/F/APP/PS1	0.138
MITOLF/F/APP/PS1	0.136
MITOLF/F/APP/PS1	0.136
MITOLF/F/APP/PS1	0.135
MITOLF/F/APP/PS1	0.135
MITOLF/F/APP/PS1	0.135
MITOLF/F/APP/PS1	0.134
MITOLF/F/APP/PS1	0.134
MITOLF/F/APP/PS1	0.133
MITOLF/F/APP/PS1	0.129
MITOLF/F/APP/PS1	0.127
MITOLF/F/APP/PS1	0.124
MITOLF/F/APP/PS1	0.124
MITOLF/F/APP/PS1	0.124
MITOLF/F/APP/PS1	0.122
MITOLF/F/APP/PS1	0.121
MITOLF/F/APP/PS1	0.121
MITOLF/F/APP/PS1	0.12
MITOLF/F/APP/PS1	0.119
MITOLF/F/APP/PS1	0.119
MITOLF/F/APP/PS1	0.119
MITOLF/F/APP/PS1	0.119
MITOLF/F/APP/PS1	0.118
MITOLF/F/APP/PS1	0.115
MITOLF/F/APP/PS1	0.114
MITOLF/F/APP/PS1	0.114
MITOLF/F/APP/PS1	0.113
MITOLF/F/APP/PS1	0.113
MITOLF/F/APP/PS1	0.111
MITOLF/F/APP/PS1	0.111
MITOLF/F/APP/PS1	0.111
MITOLF/F/APP/PS1	0.111
MITOLF/F/APP/PS1	0.11
MITOLF/F/APP/PS1	0.11
MITOLF/F/APP/PS1	0.109
MITOLF/F/APP/PS1	0.108
MITOLF/F/APP/PS1	0.108
MITOLF/F/APP/PS1	0.104
MITOLF/F/APP/PS1	0.104
MITOLF/F/APP/PS1	0.101
MITOLF/F/APP/PS1	0.1
MITOLF/F/APP/PS1	0.099
MITOLF/F/APP/PS1	0.099
MITOLF/F/APP/PS1	0.098
MITOLF/F/APP/PS1	0.098
MITOLF/F/APP/PS1	0.098
MITOLF/F/APP/PS1	0.097
MITOLF/F/APP/PS1	0.097
MITOLF/F/APP/PS1	0.096
MITOLF/F/APP/PS1	0.095
MITOLF/F/APP/PS1	0.094
MITOLF/F/APP/PS1	0.094
MITOLF/F/APP/PS1	0.093
MITOLF/F/APP/PS1	0.093
MITOLF/F/APP/PS1	0.093
MITOLF/F/APP/PS1	0.092
MITOLF/F/APP/PS1	0.092
MITOLF/F/APP/PS1	0.091
MITOLF/F/APP/PS1	0.091
MITOLF/F/APP/PS1	0.091
MITOLF/F/APP/PS1	0.09
MITOLF/F/APP/PS1	0.09
MITOLF/F/APP/PS1	0.089
MITOLF/F/APP/PS1	0.089
MITOLF/F/APP/PS1	0.088
MITOLF/F/APP/PS1	0.088
MITOLF/F/APP/PS1	0.087
MITOLF/F/APP/PS1	0.087
MITOLF/F/APP/PS1	0.087
MITOLF/F/APP/PS1	0.086
MITOLF/F/APP/PS1	0.085
MITOLF/F/APP/PS1	0.084
MITOLF/F/APP/PS1	0.082
MITOLF/F/APP/PS1	0.082
MITOLF/F/APP/PS1	0.082
MITOLF/F/APP/PS1	0.081
MITOLF/F/APP/PS1	0.08
MITOLF/F/APP/PS1	0.078
MITOLF/F/APP/PS1	0.078
MITOLF/F/APP/PS1	0.078
MITOLF/F/APP/PS1	0.078
MITOLF/F/APP/PS1	0.077
MITOLF/F/APP/PS1	0.076
MITOLF/F/APP/PS1	0.076
MITOLF/F/APP/PS1	0.075
MITOLF/F/APP/PS1	0.075
MITOLF/F/APP/PS1	0.074
MITOLF/F/APP/PS1	0.073
MITOLF/F/APP/PS1	0.073
MITOLF/F/APP/PS1	0.073
MITOLF/F/APP/PS1	0.072
MITOLF/F/APP/PS1	0.072
MITOLF/F/APP/PS1	0.072
MITOLF/F/APP/PS1	0.07
MITOLF/F/APP/PS1	0.07
MITOLF/F/APP/PS1	0.069
MITOLF/F/APP/PS1	0.069
MITOLF/F/APP/PS1	0.069
MITOLF/F/APP/PS1	0.068
MITOLF/F/APP/PS1	0.068
MITOLF/F/APP/PS1	0.066
MITOLF/F/APP/PS1	0.066
MITOLF/F/APP/PS1	0.065
MITOLF/F/APP/PS1	0.065
MITOLF/F/APP/PS1	0.063
MITOLF/F/APP/PS1	0.063
MITOLF/F/APP/PS1	0.062
MITOLF/F/APP/PS1	0.06
MITOLF/F/APP/PS1	0.06
MITOLF/F/APP/PS1	0.06
MITOLF/F/APP/PS1	0.06
MITOLF/F/APP/PS1	0.059
MITOLF/F/APP/PS1	0.059
MITOLF/F/APP/PS1	0.058
MITOLF/F/APP/PS1	0.058
MITOLF/F/APP/PS1	0.057
MITOLF/F/APP/PS1	0.056
MITOLF/F/APP/PS1	0.055
MITOLF/F/APP/PS1	0.054
MITOLF/F/APP/PS1	0.054
MITOLF/F/APP/PS1	0.054
MITOLF/F/APP/PS1	0.054
MITOLF/F/APP/PS1	0.053
MITOLF/F/APP/PS1	0.053
MITOLF/F/APP/PS1	0.052
MITOLF/F/APP/PS1	0.051
MITOLF/F/APP/PS1	0.051
MITOLF/F/APP/PS1	0.051
MITOLF/F/APP/PS1	0.05
MITOLF/F/APP/PS1	0.049
MITOLF/F/APP/PS1	0.049
MITOLF/F/APP/PS1	0.049
MITOLF/F/APP/PS1	0.048
MITOLF/F/APP/PS1	0.048
MITOLF/F/APP/PS1	0.047
MITOLF/F/APP/PS1	0.046
MITOLF/F/APP/PS1	0.045
MITOLF/F/APP/PS1	0.045
MITOLF/F/APP/PS1	0.045
MITOLF/F/APP/PS1	0.045
MITOLF/F/APP/PS1	0.044
MITOLF/F/APP/PS1	0.043
MITOLF/F/APP/PS1	0.043
MITOLF/F/APP/PS1	0.042
MITOLF/F/APP/PS1	0.04
MITOLF/F/APP/PS1	0.038
MITOLF/F/APP/PS1	0.038
MITOLF/F/APP/PS1	0.038
MITOLF/F/APP/PS1	0.037
MITOLF/F/APP/PS1	0.037
MITOLF/F/APP/PS1	0.037
MITOLF/F/APP/PS1	0.037
MITOLF/F/APP/PS1	0.036
MITOLF/F/APP/PS1	0.036
MITOLF/F/APP/PS1	0.035
MITOLF/F/APP/PS1	0.035
MITOLF/F/APP/PS1	0.035
MITOLF/F/APP/PS1	0.034
MITOLF/F/APP/PS1	0.033
MITOLF/F/APP/PS1	0.033
MITOLF/F/APP/PS1	0.032
MITOLF/F/APP/PS1	0.03
MITOLF/F/APP/PS1	0.03
MITOLF/F/APP/PS1	0.029
MITOLF/F/APP/PS1	0.029
MITOLF/F/APP/PS1	0.027
MITOLF/F/APP/PS1	0.027
MITOLF/F/APP/PS1	0.026
MITOLF/F/APP/PS1	0.026
MITOLF/F/APP/PS1	0.026
MITOLF/F/APP/PS1	0.025
MITOLF/F/APP/PS1	0.025
MITOLF/F/APP/PS1	0.025
MITOLF/F/APP/PS1	0.025
MITOLF/F/APP/PS1	0.025
MITOLF/F/APP/PS1	0.024
MITOL-/-/APP/PS1	0.246
MITOL-/-/APP/PS1	0.243
MITOL-/-/APP/PS1	0.239
MITOL-/-/APP/PS1	0.238
MITOL-/-/APP/PS1	0.237
MITOL-/-/APP/PS1	0.236
MITOL-/-/APP/PS1	0.235
MITOL-/-/APP/PS1	0.227
MITOL-/-/APP/PS1	0.226
MITOL-/-/APP/PS1	0.225
MITOL-/-/APP/PS1	0.225
MITOL-/-/APP/PS1	0.222
MITOL-/-/APP/PS1	0.219
MITOL-/-/APP/PS1	0.215
MITOL-/-/APP/PS1	0.207
MITOL-/-/APP/PS1	0.207
MITOL-/-/APP/PS1	0.205
MITOL-/-/APP/PS1	0.203
MITOL-/-/APP/PS1	0.203
MITOL-/-/APP/PS1	0.202
MITOL-/-/APP/PS1	0.2
MITOL-/-/APP/PS1	0.2
MITOL-/-/APP/PS1	0.196
MITOL-/-/APP/PS1	0.195
MITOL-/-/APP/PS1	0.194
MITOL-/-/APP/PS1	0.193
MITOL-/-/APP/PS1	0.193
MITOL-/-/APP/PS1	0.189
MITOL-/-/APP/PS1	0.186
MITOL-/-/APP/PS1	0.186
MITOL-/-/APP/PS1	0.185
MITOL-/-/APP/PS1	0.184
MITOL-/-/APP/PS1	0.183
MITOL-/-/APP/PS1	0.183
MITOL-/-/APP/PS1	0.182
MITOL-/-/APP/PS1	0.182
MITOL-/-/APP/PS1	0.182
MITOL-/-/APP/PS1	0.181
MITOL-/-/APP/PS1	0.179
MITOL-/-/APP/PS1	0.178
MITOL-/-/APP/PS1	0.177
MITOL-/-/APP/PS1	0.175
MITOL-/-/APP/PS1	0.175
MITOL-/-/APP/PS1	0.175
MITOL-/-/APP/PS1	0.174
MITOL-/-/APP/PS1	0.171
MITOL-/-/APP/PS1	0.167
MITOL-/-/APP/PS1	0.166
MITOL-/-/APP/PS1	0.165
MITOL-/-/APP/PS1	0.164
MITOL-/-/APP/PS1	0.164
MITOL-/-/APP/PS1	0.163
MITOL-/-/APP/PS1	0.162
MITOL-/-/APP/PS1	0.162
MITOL-/-/APP/PS1	0.162
MITOL-/-/APP/PS1	0.161
MITOL-/-/APP/PS1	0.159
MITOL-/-/APP/PS1	0.159
MITOL-/-/APP/PS1	0.156
MITOL-/-/APP/PS1	0.155
MITOL-/-/APP/PS1	0.154
MITOL-/-/APP/PS1	0.153
MITOL-/-/APP/PS1	0.151
MITOL-/-/APP/PS1	0.151
MITOL-/-/APP/PS1	0.151
MITOL-/-/APP/PS1	0.15
MITOL-/-/APP/PS1	0.15
MITOL-/-/APP/PS1	0.15
MITOL-/-/APP/PS1	0.146
MITOL-/-/APP/PS1	0.144
MITOL-/-/APP/PS1	0.144
MITOL-/-/APP/PS1	0.142
MITOL-/-/APP/PS1	0.141
MITOL-/-/APP/PS1	0.139
MITOL-/-/APP/PS1	0.137
MITOL-/-/APP/PS1	0.137
MITOL-/-/APP/PS1	0.135
MITOL-/-/APP/PS1	0.134
MITOL-/-/APP/PS1	0.134
MITOL-/-/APP/PS1	0.132
MITOL-/-/APP/PS1	0.132
MITOL-/-/APP/PS1	0.132
MITOL-/-/APP/PS1	0.132
MITOL-/-/APP/PS1	0.131
MITOL-/-/APP/PS1	0.131
MITOL-/-/APP/PS1	0.131
MITOL-/-/APP/PS1	0.13
MITOL-/-/APP/PS1	0.13
MITOL-/-/APP/PS1	0.13
MITOL-/-/APP/PS1	0.13
MITOL-/-/APP/PS1	0.129
MITOL-/-/APP/PS1	0.128
MITOL-/-/APP/PS1	0.127
MITOL-/-/APP/PS1	0.127
MITOL-/-/APP/PS1	0.127
MITOL-/-/APP/PS1	0.125
MITOL-/-/APP/PS1	0.125
MITOL-/-/APP/PS1	0.125
MITOL-/-/APP/PS1	0.125
MITOL-/-/APP/PS1	0.125
MITOL-/-/APP/PS1	0.125
MITOL-/-/APP/PS1	0.124
MITOL-/-/APP/PS1	0.123
MITOL-/-/APP/PS1	0.123
MITOL-/-/APP/PS1	0.123
MITOL-/-/APP/PS1	0.123
MITOL-/-/APP/PS1	0.122
MITOL-/-/APP/PS1	0.122
MITOL-/-/APP/PS1	0.121
MITOL-/-/APP/PS1	0.121
MITOL-/-/APP/PS1	0.12
MITOL-/-/APP/PS1	0.12
MITOL-/-/APP/PS1	0.12
MITOL-/-/APP/PS1	0.12
MITOL-/-/APP/PS1	0.119
MITOL-/-/APP/PS1	0.118
MITOL-/-/APP/PS1	0.117
MITOL-/-/APP/PS1	0.116
MITOL-/-/APP/PS1	0.116
MITOL-/-/APP/PS1	0.115
MITOL-/-/APP/PS1	0.115
MITOL-/-/APP/PS1	0.114
MITOL-/-/APP/PS1	0.113
MITOL-/-/APP/PS1	0.112
MITOL-/-/APP/PS1	0.112
MITOL-/-/APP/PS1	0.111
MITOL-/-/APP/PS1	0.111
MITOL-/-/APP/PS1	0.111
MITOL-/-/APP/PS1	0.11
MITOL-/-/APP/PS1	0.11
MITOL-/-/APP/PS1	0.107
MITOL-/-/APP/PS1	0.107
MITOL-/-/APP/PS1	0.107
MITOL-/-/APP/PS1	0.107
MITOL-/-/APP/PS1	0.107
MITOL-/-/APP/PS1	0.106
MITOL-/-/APP/PS1	0.106
MITOL-/-/APP/PS1	0.106
MITOL-/-/APP/PS1	0.105
MITOL-/-/APP/PS1	0.105
MITOL-/-/APP/PS1	0.105
MITOL-/-/APP/PS1	0.104
MITOL-/-/APP/PS1	0.104
MITOL-/-/APP/PS1	0.104
MITOL-/-/APP/PS1	0.102
MITOL-/-/APP/PS1	0.102
MITOL-/-/APP/PS1	0.102
MITOL-/-/APP/PS1	0.101
MITOL-/-/APP/PS1	0.1
MITOL-/-/APP/PS1	0.1
MITOL-/-/APP/PS1	0.1
MITOL-/-/APP/PS1	0.1
MITOL-/-/APP/PS1	0.099
MITOL-/-/APP/PS1	0.098
MITOL-/-/APP/PS1	0.098
MITOL-/-/APP/PS1	0.097
MITOL-/-/APP/PS1	0.097
MITOL-/-/APP/PS1	0.096
MITOL-/-/APP/PS1	0.096
MITOL-/-/APP/PS1	0.096
MITOL-/-/APP/PS1	0.096
MITOL-/-/APP/PS1	0.095
MITOL-/-/APP/PS1	0.095
MITOL-/-/APP/PS1	0.095
MITOL-/-/APP/PS1	0.094
MITOL-/-/APP/PS1	0.093
MITOL-/-/APP/PS1	0.093
MITOL-/-/APP/PS1	0.092
MITOL-/-/APP/PS1	0.092
MITOL-/-/APP/PS1	0.091
MITOL-/-/APP/PS1	0.091
MITOL-/-/APP/PS1	0.09
MITOL-/-/APP/PS1	0.09
MITOL-/-/APP/PS1	0.089
MITOL-/-/APP/PS1	0.089
MITOL-/-/APP/PS1	0.089
MITOL-/-/APP/PS1	0.088
MITOL-/-/APP/PS1	0.087
MITOL-/-/APP/PS1	0.087
MITOL-/-/APP/PS1	0.087
MITOL-/-/APP/PS1	0.086
MITOL-/-/APP/PS1	0.086
MITOL-/-/APP/PS1	0.086
MITOL-/-/APP/PS1	0.085
MITOL-/-/APP/PS1	0.085
MITOL-/-/APP/PS1	0.084
MITOL-/-/APP/PS1	0.084
MITOL-/-/APP/PS1	0.084
MITOL-/-/APP/PS1	0.083
MITOL-/-/APP/PS1	0.083
MITOL-/-/APP/PS1	0.083
MITOL-/-/APP/PS1	0.083
MITOL-/-/APP/PS1	0.082
MITOL-/-/APP/PS1	0.082
MITOL-/-/APP/PS1	0.081
MITOL-/-/APP/PS1	0.081
MITOL-/-/APP/PS1	0.081
MITOL-/-/APP/PS1	0.081
MITOL-/-/APP/PS1	0.081
MITOL-/-/APP/PS1	0.081
MITOL-/-/APP/PS1	0.081
MITOL-/-/APP/PS1	0.08
MITOL-/-/APP/PS1	0.08
MITOL-/-/APP/PS1	0.08
MITOL-/-/APP/PS1	0.08
MITOL-/-/APP/PS1	0.08
MITOL-/-/APP/PS1	0.079
MITOL-/-/APP/PS1	0.079
MITOL-/-/APP/PS1	0.079
MITOL-/-/APP/PS1	0.078
MITOL-/-/APP/PS1	0.078
MITOL-/-/APP/PS1	0.077
MITOL-/-/APP/PS1	0.077
MITOL-/-/APP/PS1	0.077
MITOL-/-/APP/PS1	0.077
MITOL-/-/APP/PS1	0.077
MITOL-/-/APP/PS1	0.076
MITOL-/-/APP/PS1	0.076
MITOL-/-/APP/PS1	0.076
MITOL-/-/APP/PS1	0.075
MITOL-/-/APP/PS1	0.075
MITOL-/-/APP/PS1	0.075
MITOL-/-/APP/PS1	0.074
MITOL-/-/APP/PS1	0.074
MITOL-/-/APP/PS1	0.074
MITOL-/-/APP/PS1	0.073
MITOL-/-/APP/PS1	0.073
MITOL-/-/APP/PS1	0.073
MITOL-/-/APP/PS1	0.073
MITOL-/-/APP/PS1	0.073
MITOL-/-/APP/PS1	0.072
MITOL-/-/APP/PS1	0.072
MITOL-/-/APP/PS1	0.072
MITOL-/-/APP/PS1	0.071
MITOL-/-/APP/PS1	0.071
MITOL-/-/APP/PS1	0.069
MITOL-/-/APP/PS1	0.069
MITOL-/-/APP/PS1	0.069
MITOL-/-/APP/PS1	0.068
MITOL-/-/APP/PS1	0.068
MITOL-/-/APP/PS1	0.068
MITOL-/-/APP/PS1	0.067
MITOL-/-/APP/PS1	0.067
MITOL-/-/APP/PS1	0.067
MITOL-/-/APP/PS1	0.067
MITOL-/-/APP/PS1	0.066
MITOL-/-/APP/PS1	0.066
MITOL-/-/APP/PS1	0.066
MITOL-/-/APP/PS1	0.066
MITOL-/-/APP/PS1	0.064
MITOL-/-/APP/PS1	0.064
MITOL-/-/APP/PS1	0.064
MITOL-/-/APP/PS1	0.064
MITOL-/-/APP/PS1	0.063
MITOL-/-/APP/PS1	0.063
MITOL-/-/APP/PS1	0.063
MITOL-/-/APP/PS1	0.063
MITOL-/-/APP/PS1	0.062
MITOL-/-/APP/PS1	0.062
MITOL-/-/APP/PS1	0.062
MITOL-/-/APP/PS1	0.061
MITOL-/-/APP/PS1	0.061
MITOL-/-/APP/PS1	0.06
MITOL-/-/APP/PS1	0.06
MITOL-/-/APP/PS1	0.06
MITOL-/-/APP/PS1	0.06
MITOL-/-/APP/PS1	0.059
MITOL-/-/APP/PS1	0.059
MITOL-/-/APP/PS1	0.059
MITOL-/-/APP/PS1	0.059
MITOL-/-/APP/PS1	0.058
MITOL-/-/APP/PS1	0.058
MITOL-/-/APP/PS1	0.058
MITOL-/-/APP/PS1	0.058
MITOL-/-/APP/PS1	0.058
MITOL-/-/APP/PS1	0.058
MITOL-/-/APP/PS1	0.058
MITOL-/-/APP/PS1	0.057
MITOL-/-/APP/PS1	0.057
MITOL-/-/APP/PS1	0.057
MITOL-/-/APP/PS1	0.057
MITOL-/-/APP/PS1	0.056
MITOL-/-/APP/PS1	0.056
MITOL-/-/APP/PS1	0.056
MITOL-/-/APP/PS1	0.055
MITOL-/-/APP/PS1	0.055
MITOL-/-/APP/PS1	0.055
MITOL-/-/APP/PS1	0.054
MITOL-/-/APP/PS1	0.054
MITOL-/-/APP/PS1	0.054
MITOL-/-/APP/PS1	0.054
MITOL-/-/APP/PS1	0.053
MITOL-/-/APP/PS1	0.053
MITOL-/-/APP/PS1	0.053
MITOL-/-/APP/PS1	0.052
MITOL-/-/APP/PS1	0.052
MITOL-/-/APP/PS1	0.052
MITOL-/-/APP/PS1	0.052
MITOL-/-/APP/PS1	0.051
MITOL-/-/APP/PS1	0.051
MITOL-/-/APP/PS1	0.051
MITOL-/-/APP/PS1	0.051
MITOL-/-/APP/PS1	0.051
MITOL-/-/APP/PS1	0.05
MITOL-/-/APP/PS1	0.05
MITOL-/-/APP/PS1	0.049
MITOL-/-/APP/PS1	0.049
MITOL-/-/APP/PS1	0.048
MITOL-/-/APP/PS1	0.048
MITOL-/-/APP/PS1	0.048
MITOL-/-/APP/PS1	0.047
MITOL-/-/APP/PS1	0.047
MITOL-/-/APP/PS1	0.046
MITOL-/-/APP/PS1	0.046
MITOL-/-/APP/PS1	0.045
MITOL-/-/APP/PS1	0.045
MITOL-/-/APP/PS1	0.045
MITOL-/-/APP/PS1	0.045
MITOL-/-/APP/PS1	0.045
MITOL-/-/APP/PS1	0.044
MITOL-/-/APP/PS1	0.044
MITOL-/-/APP/PS1	0.044
MITOL-/-/APP/PS1	0.044
MITOL-/-/APP/PS1	0.043
MITOL-/-/APP/PS1	0.043
MITOL-/-/APP/PS1	0.042
MITOL-/-/APP/PS1	0.041
MITOL-/-/APP/PS1	0.041
MITOL-/-/APP/PS1	0.041
MITOL-/-/APP/PS1	0.04
MITOL-/-/APP/PS1	0.039
MITOL-/-/APP/PS1	0.039
MITOL-/-/APP/PS1	0.039
MITOL-/-/APP/PS1	0.039
MITOL-/-/APP/PS1	0.038
MITOL-/-/APP/PS1	0.038
MITOL-/-/APP/PS1	0.038
MITOL-/-/APP/PS1	0.038
MITOL-/-/APP/PS1	0.038
MITOL-/-/APP/PS1	0.037
MITOL-/-/APP/PS1	0.037
MITOL-/-/APP/PS1	0.037
MITOL-/-/APP/PS1	0.036
MITOL-/-/APP/PS1	0.036
MITOL-/-/APP/PS1	0.036
MITOL-/-/APP/PS1	0.035
MITOL-/-/APP/PS1	0.035
MITOL-/-/APP/PS1	0.035
MITOL-/-/APP/PS1	0.035
MITOL-/-/APP/PS1	0.035
MITOL-/-/APP/PS1	0.035
MITOL-/-/APP/PS1	0.034
MITOL-/-/APP/PS1	0.034
MITOL-/-/APP/PS1	0.033
MITOL-/-/APP/PS1	0.033
MITOL-/-/APP/PS1	0.033
MITOL-/-/APP/PS1	0.033
MITOL-/-/APP/PS1	0.032
MITOL-/-/APP/PS1	0.032
MITOL-/-/APP/PS1	0.032
MITOL-/-/APP/PS1	0.031
MITOL-/-/APP/PS1	0.031
MITOL-/-/APP/PS1	0.031
MITOL-/-/APP/PS1	0.031
MITOL-/-/APP/PS1	0.031
MITOL-/-/APP/PS1	0.031
MITOL-/-/APP/PS1	0.03
MITOL-/-/APP/PS1	0.03
MITOL-/-/APP/PS1	0.03
MITOL-/-/APP/PS1	0.03
MITOL-/-/APP/PS1	0.03
MITOL-/-/APP/PS1	0.03
MITOL-/-/APP/PS1	0.03
MITOL-/-/APP/PS1	0.029
MITOL-/-/APP/PS1	0.029
MITOL-/-/APP/PS1	0.029
MITOL-/-/APP/PS1	0.029
MITOL-/-/APP/PS1	0.029
MITOL-/-/APP/PS1	0.028
MITOL-/-/APP/PS1	0.028
MITOL-/-/APP/PS1	0.027
MITOL-/-/APP/PS1	0.027
MITOL-/-/APP/PS1	0.027
MITOL-/-/APP/PS1	0.027
MITOL-/-/APP/PS1	0.027
MITOL-/-/APP/PS1	0.027
MITOL-/-/APP/PS1	0.027
MITOL-/-/APP/PS1	0.026
MITOL-/-/APP/PS1	0.026
MITOL-/-/APP/PS1	0.026
MITOL-/-/APP/PS1	0.026
MITOL-/-/APP/PS1	0.026
MITOL-/-/APP/PS1	0.025
MITOL-/-/APP/PS1	0.025
MITOL-/-/APP/PS1	0.024
MITOL-/-/APP/PS1	0.024
MITOL-/-/APP/PS1	0.024
MITOL-/-/APP/PS1	0.024
MITOL-/-/APP/PS1	0.024
MITOL-/-/APP/PS1	0.023
MITOL-/-/APP/PS1	0.023
MITOL-/-/APP/PS1	0.023
MITOL-/-/APP/PS1	0.023
MITOL-/-/APP/PS1	0.023
MITOL-/-/APP/PS1	0.022
MITOL-/-/APP/PS1	0.022
MITOL-/-/APP/PS1	0.022
MITOL-/-/APP/PS1	0.022
MITOL-/-/APP/PS1	0.022
NON	0
NON	0
NON	0
NON	0
NON	0
NON	0
NON	0
NON	0
NON	0
NON	0
NON	0
NON	0
NON	0
NON	0
NON	0
NON	0
NON	0
NON	0
NON	0
NON	0
NON	0
NON	0
NON	0
NON	0
NON	0
NON	0
NON	0
NON	0
NON	0
NON	0
NON	0
NON	0
NON	0
NON	0
NON	0
NON	0
NON	0
NON	0
NON	0
NON	0
NON	0
NON	0
NON	0
NON	0
NON	0
NON	0
NON	0
NON	0
NON	0
NON	0
NON	0
NON	0
NON	0
NON	0
NON	0
NON	0
NON	0
NON	0
NON	0
NON	0
NON	0
NON	0
NON	0
NON	0
NON	0
NON	0
NON	0
NON	0
NON	0
NON	0
NON	0
NON	0
NON	0
NON	0
NON	0
NON	0
NON	0
NON	0
NON	0
NON	0
NON	0
NON	0
NON	0
NON	0
NON	0
NON	0
NON	0
NON	0
NON	0
NON	0
NON	0
NON	0
NON	0
NON	0
NON	0
NON	0
NON	0
NON	0
NON	0
NON	0
NON	0
NON	0
NON	0
NON	0
NON	0
NON	0
NON	0
NON	0
NON	0
NON	0
NON	0
NON	0
NON	0
NON	0
NON	0
NON	0
NON	0
NON	0
NON	0
NON	0
NON	0
NON	0
NON	0
NON	0
NON	0
NON	0
NON	0
NON	0
NON	0
NON	0
NON	0
NON	0
NON	0
NON	0
NON	0
NON	0
NON	0
NON	0
NON	0
NON	0
NON	0

## Sheet: Fig1H
			MITOLF/F	MITOL-/-	MITOLF/F/APP/PS1	MITOL-/-/APP/PS1
	cristae	Class I	79.6875	77.8495	64.3799	50.1953
		Class II	11.4583	12.6882	20.8443	28.5156
		Class III	8.85417	9.46237	14.7757	21.2891
		N	384	465	379	512

## Sheet: Fig1J
	MITOLF/F	236242	209398	228017	204053
	MITOL-/-	228618	178941	194768	199852
	MITOLF/F/APP/PS1	199858	187275	184142	187824	205824
	MITOL-/-/APP/PS1	86575.1	142459	122145	172664	150886	145861
		AVERAGE/1000	STDEVP	N	SE
	MITOLF/F	219.427	13.167	4	6.58352
	MITOL-/-	200.545	17.9493	4	8.97466
	MITOLF/F/APP/PS1	192.984	8.36082	5	3.73907
	MITOL-/-/APP/PS1	136.765	26.8827	6	10.9748
					Ordinary one-way ANOVA
					Multiple comparisons
					Number of families	1
					Number of comparisons per family	6
					Alpha	0.05
					Tukey's multiple comparisons test	Mean Diff.	95% CI of diff.	Significant?	Summary
					MITOLF/F vs. MITOL-/-	18883	-24086 to 61851	No	ns		A-B
					MITOLF/F vs. MITOLF/F/APP/PS1	26443	-14320 to 67206	No	ns		A-C
					MITOLF/F vs. MITOL-/-/APP/PS1	82662	43438 to 121887	Yes	***		A-D
					MITOL-/- vs. MITOLF/F/APP/PS1	7560	-33203 to 48323	No	ns		B-C
					MITOL-/- vs. MITOL-/-/APP/PS1	63780	24555 to 103004	Yes	**		B-D
					MITOLF/F/APP/PS1 vs. MITOL-/-/APP/PS1	56219	19424 to 93015	Yes	**		C-D

## Sheet: Fig2A
	Novel	N
MITOLF/F	0.6	1				AVERAGE(
MITOLF/F	0.65	2			MITOLF/F	0.695261	0.0256793		F/F - FF/APPPS1	*
MITOLF/F	0.647059	3			MITOL-/-	0.668846	0.0359011		FF - KO/APPPS1	****
MITOLF/F	0.75	4			MITOLF/F/APP/PS1	0.566275	0.0294914		KO - KO/APPPS1	****
MITOLF/F	0.75	5			MITOL-/-/APP/PS1	0.434632	0.0297258		FF/APPPS1 - KO/APPPS1	*
MITOLF/F	0.8	6
MITOLF/F	0.555556	7								* p<0.05
MITOLF/F	0.65	8								**** p<0.0001
MITOLF/F	0.75	9
MITOLF/F	0.8	10
MITOL-/-	0.8	1
MITOL-/-	0.85	2
MITOL-/-	0.6	3
MITOL-/-	0.6	4
MITOL-/-	0.65	5
MITOL-/-	0.55	6
MITOL-/-	0.538462	7
MITOL-/-	0.55	8
MITOL-/-	0.8	9
MITOL-/-	0.75	10
MITOLF/F/APP/PS1	0.65	1
MITOLF/F/APP/PS1	0.6	2
MITOLF/F/APP/PS1	0.714286	3
MITOLF/F/APP/PS1	0.65	4
MITOLF/F/APP/PS1	0.6	5
MITOLF/F/APP/PS1	0.5	6
MITOLF/F/APP/PS1	0.57	7
MITOLF/F/APP/PS1	0.4	8
MITOLF/F/APP/PS1	0.538462	9
MITOLF/F/APP/PS1	0.44	10
MITOL-/-/APP/PS1	0.35	1
MITOL-/-/APP/PS1	0.4	2
MITOL-/-/APP/PS1	0.55	3
MITOL-/-/APP/PS1	0.5	4
MITOL-/-/APP/PS1	0.526316	5
MITOL-/-/APP/PS1	0.5	6
MITOL-/-/APP/PS1	0.3	7
MITOL-/-/APP/PS1	0.45	8
MITOL-/-/APP/PS1	0.27	9
MITOL-/-/APP/PS1	0.5	10

## Sheet: Fig2B
		N
MITOLF/F	0.625	1				AVERAGE(
MITOLF/F	0.545	2			MITOLF/F	0.632143	0.0311502		F/F - KO/APPPS1	**
MITOLF/F	0.47	3			MITOL-/-	0.6326	0.0422316		KO - KO/APPPS1	*
MITOLF/F	0.44	4			MITOL-/-	0.594	0.0242176		FF/APPPS1 - KO/APPPS1	*
MITOLF/F	0.71	5			MITOLF/F/APP/PS1	0.50885	0.0278055
MITOLF/F	0.82	6
MITOLF/F	0.56	7								* p<0.05
MITOLF/F	0.79	8								** p<0.01
MITOLF/F	0.8	9
MITOLF/F	0.73	10
MITOLF/F	0.56	11
MITOLF/F	0.6	12
MITOLF/F	0.57	13
MITOLF/F	0.63	14
MITOL-/-	0.733	1
MITOL-/-	0.633	2
MITOL-/-	0.38	3
MITOL-/-	0.5	4
MITOL-/-	0.53	5
MITOL-/-	0.74	6
MITOL-/-	0.74	7
MITOL-/-	0.61	8
MITOL-/-	0.6	9
MITOL-/-	0.86	10
MITOLF/F/APP/PS1	0.666	1
MITOLF/F/APP/PS1	0.61	2
MITOLF/F/APP/PS1	0.56	3
MITOLF/F/APP/PS1	0.7	4
MITOLF/F/APP/PS1	0.56	5
MITOLF/F/APP/PS1	0.48	6
MITOLF/F/APP/PS1	0.53	7
MITOLF/F/APP/PS1	0.65	8
MITOLF/F/APP/PS1	0.79	9
MITOLF/F/APP/PS1	0.43	10
MITOLF/F/APP/PS1	0.61	11
MITOLF/F/APP/PS1	0.6	12
MITOLF/F/APP/PS1	0.63	13
MITOLF/F/APP/PS1	0.5	14
MITOL-/-/APP/PS1	0.533	1
MITOL-/-/APP/PS1	0.444	2
MITOL-/-/APP/PS1	0.52	3
MITOL-/-/APP/PS1	0.65	4
MITOL-/-/APP/PS1	0.38	5
MITOL-/-/APP/PS1	0.39	6
MITOL-/-/APP/PS1	0.5	7
MITOL-/-/APP/PS1	0.38	8
MITOL-/-/APP/PS1	0.61	9
MITOL-/-/APP/PS1	0.6	10
MITOL-/-/APP/PS1	0.44	11
MITOL-/-/APP/PS1	0.6	12
MITOL-/-/APP/PS1	0.63	13
MITOL-/-/APP/PS1	0.63	14
MITOL-/-/APP/PS1	0.59	15
MITOL-/-/APP/PS1	0.59	16
MITOL-/-/APP/PS1	0.33	17
MITOL-/-/APP/PS1	0.62	18
MITOL-/-/APP/PS1	0.57	19
MITOL-/-/APP/PS1	0.17	20

## Sheet: Fig2C
							AVERAGE
	1day	2day	3day	4day	N			1	2	3	4	N
MITOLF/F	140	86.6667	53.6667	30.3333	1		MITOLF/F	115.133	56.3333	33.0333	25.9	10		F/F - KO/APPPS1	**
MITOLF/F	85	80	45.6667	16.6667	2		MITOL-/-	141.333	97.9444	45.4444	32.6667	12		KO - KO/APPPS1	**
MITOLF/F	88	72	30.6667	16.3333	3		MITOLF/F/APP/PS1	147.69	86.0952	62.3571	35.1667	14		FF/APPPS1 - KO/APPPS1	**
MITOLF/F	168	28.6667	50.3333	24.6667	4		MITOL-/-/APP/PS1	172.25	131.083	104.167	76.5833	16
MITOLF/F	103	90.3333	23.6667	45.6667	5										** p<0.01
MITOLF/F	137	16	18.3333	13	6		SE
MITOLF/F	95.3333	54	31.3333	29	7			1	2	3	4
MITOLF/F	98	36	7.66667	15.3333	8		MITOLF/F	9.67244	7.73563	4.7393	3.1868
MITOLF/F	80	39.6667	20.3333	36	9		MITOL-/-	8.09683	9.0202	8.36691	4.65143
MITOLF/F	157	60	48.6667	32	10		MITOLF/F/APP/PS1	7.20532	8.88797	9.47239	5.66444
MITOL-/-	152.333	95	21.3333	39.3333	1		MITOL-/-/APP/PS1	2.9879	5.997	12.5502	9.17691
MITOL-/-	180	102.333	28.6667	23.3333	2
MITOL-/-	112.333	95.6667	27.6667	30.3333	3
MITOL-/-	129.667	150.667	74	82	4
MITOL-/-	98.6667	92.3333	70.6667	28.3333	5
MITOL-/-	141	101.667	24.3333	13	6
MITOL-/-	121	27.6667	38.6667	25.3333	7
MITOL-/-	174.333	128.333	62.3333	32	8
MITOL-/-	180	138	119.333	29.3333	9
MITOL-/-	100.333	77.6667	32	24.6667	10
MITOL-/-	159	99.3333	18.6667	34.3333	11
MITOL-/-	147.333	66.6667	27.6667	30	12
MITOLF/F/APP/PS1	110	75.6667	84.6667	73.6667	1
MITOLF/F/APP/PS1	123.667	83	33	12	2
MITOLF/F/APP/PS1	180	87.6667	80	82	3
MITOLF/F/APP/PS1	137.667	30.3333	24	23.3333	4
MITOLF/F/APP/PS1	148	88.6667	109.333	32.3333	5
MITOLF/F/APP/PS1	122.667	44.3333	32.6667	12.3333	6
MITOLF/F/APP/PS1	116.667	35	26.6667	10.6667	7
MITOLF/F/APP/PS1	177.667	80.3333	32	22	8
MITOLF/F/APP/PS1	172.667	114.333	106.333	26.6667	9
MITOLF/F/APP/PS1	166.667	72	93.3333	39.6667	10
MITOLF/F/APP/PS1	180	131.667	70.3333	56.6667	11
MITOLF/F/APP/PS1	109.667	94.3333	31.6667	39.6667	12
MITOLF/F/APP/PS1	142.333	142	124.333	33.6667	13
MITOLF/F/APP/PS1	180	126	24.6667	27.6667	14
MITOL-/-/APP/PS1	178.667	104.333	142.667	94	1
MITOL-/-/APP/PS1	163.333	149.667	145	113	2
MITOL-/-/APP/PS1	147.333	118	54.6667	39.3333	3
MITOL-/-/APP/PS1	152.333	114.333	56.3333	61	4
MITOL-/-/APP/PS1	180	134	171	105.333	5
MITOL-/-/APP/PS1	180	130	180	85.6667	6
MITOL-/-/APP/PS1	173.333	119.333	51	73.6667	7
MITOL-/-/APP/PS1	180	116	103	40.6667	8
MITOL-/-/APP/PS1	147.667	98.6667	98	40	9
MITOL-/-/APP/PS1	180	108.333	47.3333	90	10
MITOL-/-/APP/PS1	180	180	180	180	11
MITOL-/-/APP/PS1	173.333	119.333	51	73.6667	12
MITOL-/-/APP/PS1	180	180	141.333	56.6667	13
MITOL-/-/APP/PS1	180	140.333	136.333	96	14
MITOL-/-/APP/PS1	180	127	64.3333	29.6667	15
MITOL-/-/APP/PS1	180	158	44.6667	46.6667	16

## Sheet: Fig2E
N	MITOLF/F	MITOL-/-	MITOLF/F/APP/PS1	MITOL-/-/APP/PS1
1	119.59	133.888	99.6852	94.7145						Ordinary one-way ANOVA
2	116.651	110.295	116.163	80.2079						Multiple comparisons
3	127.621	107.063	98.747	78.1366
4	106.721	115.633	123.566	71.2875
5	125.952		100.658	68.573						Number of families	1
6				91.6884						Number of comparisons per family	6
										Alpha	0.05
		Size		AVERAGE
			MITOLF/F	119.307						Tukey's multiple comparisons test	Mean Diff.	95% CI of diff.	Significant?	Summary	Adjusted P Value
			MITOL-/-	116.72
			MITOLF/F/APP/PS1	107.764						MITOLF/F vs. MITOL-/-	2.587	-17.69 to 22.87	No	ns	0.9828	A-B
			MITOL-/-/APP/PS1	80.768						MITOLF/F vs. MITOLF/F/APP/PS1	11.54	-7.575 to 30.66	No	ns	0.3425	A-C
					SE					MITOLF/F vs. MITOL-/-/APP/PS1	38.54	20.23 to 56.84	Yes	****	< 0.0001	A-D
				7.46734	3.33949					MITOL-/- vs. MITOLF/F/APP/PS1	8.956	-11.32 to 29.23	No	ns	0.5977	B-C
				10.3737	5.18686					MITOL-/- vs. MITOL-/-/APP/PS1	35.95	16.44 to 55.46	Yes	***	0.0004	B-D
				10.1716	4.54886					MITOLF/F/APP/PS1 vs. MITOL-/-/APP/PS1	27	8.691 to 45.30	Yes	**	0.0033	C-D
				9.65744	3.94263

## Sheet: Fig2G
								Synaptophysin			PSD95
		Synaptophysin		PSD95				AVERAGE	SE		AVERAGE	SE
	1	2.76626	MITOLF/F	1.85664	MITOLF/F		MITOLF/F	2.82452	0.168931		1.79308	0.151166
	2	2.87045	MITOLF/F	1.55887	MITOLF/F		MITOL-/-	2.78392	0.369642		1.76176	0.375282
	3	2.69663	MITOLF/F	2.15695	MITOLF/F		MITOLF/F/APP/PS1	2.35096	0.286884		1.46947	0.242048
	4	3.47848	MITOLF/F	2.12151	MITOLF/F		MITOL-/-/APP/PS1	1.60631	0.149033		0.623826	0.0391724
	5	2.31079	MITOLF/F	1.27143	MITOLF/F
	1	2.26888	MITOL-/-	1.4092	MITOL-/-
	2	3.45732	MITOL-/-	2.58339	MITOL-/-				p			p
	3	3.55763	MITOL-/-	2.34699	MITOL-/-		MITOL-/-/APP/PS1-MITOL-/-		0.0722			0.0583
	4	1.85182	MITOL-/-	0.707474	MITOL-/-		MITOLF/F-MITOL-/-		0.9996			0.9997
	1	2.8414	MITOLF/F/APP/PS1	2.09886	MITOLF/F/APP/PS1		MITOLF/F/APP/PS1-MITOL-/-		0.7252			0.8539
	2	3.0409	MITOLF/F/APP/PS1	2.36372	MITOLF/F/APP/PS1		MITOLF/F-MITOL-/-/APP/PS1		0.0463	*		0.0376	*
	3	1.75047	MITOLF/F/APP/PS1	0.776854	MITOLF/F/APP/PS1		MITOLF/F/APP/PS1-MITOL-/-/APP/PS1		0.3129			0.1474
	4	1.42372	MITOLF/F/APP/PS1	0.835853	MITOLF/F/APP/PS1		MITOLF/F/APP/PS1-MITOLF/F		0.6276			0.7897
	5	2.6983	MITOLF/F/APP/PS1	1.45031	MITOLF/F/APP/PS1
	1	1.67302	MITOL-/-/APP/PS1	1.29124	MITOLF/F/APP/PS1
	2	2.02502	MITOL-/-/APP/PS1	0.646953	MITOL-/-/APP/PS1
	3	1.53358	MITOL-/-/APP/PS1	0.684318	MITOL-/-/APP/PS1
	4	1.19362	MITOL-/-/APP/PS1	0.673835	MITOL-/-/APP/PS1
				0.490198	MITOL-/-/APP/PS1
				Number of families	1
				Number of comparisons per family	6
				Alpha	0.05
				Tukey's multiple comparisons test	Mean Diff.	95% CI of diff.	Significant?	Summary	Adjusted P Value
				MITOLF/F vs. MITOL-/-	0.04061	-1.198 to 1.279	No	ns	0.9997		A-B
				MITOLF/F vs. MITOLF/F/APP/PS1	0.6033	-0.5641 to 1.771	No	ns	0.4675		A-C
				MITOLF/F vs. MITOL-/-/APP/PS1	0.9998	-0.1676 to 2.167	No	ns	0.1063		A-D
				MITOL-/- vs. MITOLF/F/APP/PS1	0.5627	-0.6755 to 1.801	No	ns	0.571		B-C
				MITOL-/- vs. MITOL-/-/APP/PS1	0.9592	-0.2790 to 2.197	No	ns	0.1592		B-D
				MITOLF/F/APP/PS1 vs. MITOL-/-/APP/PS1	0.3965	-0.7710 to 1.564	No	ns	0.7634		C-D
				Number of families	1
				Number of comparisons per family	6
				Alpha	0.05
				Tukey's multiple comparisons test	Mean Diff.	95% CI of diff.	Significant?	Summary	Adjusted P Value
				MITOLF/F vs. MITOL-/-	0.03132	-1.154 to 1.217	No	ns	0.9998		A-B
				MITOLF/F vs. MITOLF/F/APP/PS1	0.1898	-0.9280 to 1.308	No	ns	0.9603		A-C
				MITOLF/F vs. MITOL-/-/APP/PS1	0.8437	-0.2740 to 1.962	No	ns	0.1749		A-D
				MITOL-/- vs. MITOLF/F/APP/PS1	0.1584	-1.027 to 1.344	No	ns	0.9798		B-C
				MITOL-/- vs. MITOL-/-/APP/PS1	0.8124	-0.3731 to 1.998	No	ns	0.2404		B-D
				MITOLF/F/APP/PS1 vs. MITOL-/-/APP/PS1	0.654	-0.4638 to 1.772	No	ns	0.3643		C-D

[truncated: 15 more sheets: Fig2I, Fig3A, Fig3C, Fig3E, Fig3F, Fig3G, Fig3H, Fig3I, Fig4A, Fig4B, Fig4C, Fig4D, Fig4E, Fig4F, Fig4I]
